# Supplementary material for: SnoBIRD: a tool to identify C/D box snoRNAs and refine their annotation across all eukaryotes
Source: Nucleic Acids Res. 2025 Jul 30;53(14):gkaf708. doi: 10.1093/nar/gkaf708 (PMC12309372; doi:10.1093/nar/gkaf708)
Supplement: gkaf708_Supplemental_Files [file gkaf708_supplemental_files.zip]

Archive with 2 entries (2 files):
- Figures_suppl_v5.pdf
- Supplementary_tables_S1-S3.xlsx
